# Supplementary material for: An obesogenic FTO allele causes accelerated development, growth and insulin resistance in human skeletal muscle cells
Source: Nat Commun. 2025 Mar 7;16:1645. doi: 10.1038/s41467-024-53820-2 (PMC11889117; doi:10.1038/s41467-024-53820-2)
Supplement: Supplementary file 4 — Supplementary Data 1 [file 41467_2024_53820_MOESM4_ESM.xlsx]

## Sheet: Table Primers
Table S1. Primers, RNAi and Crispr used in this study
Gene	Primer	Sequence
FTO-pegRNA	Forward	GTGTGAATTTTGTGATGCACTTTTAAUAAUUUGUAAUAACAAUGGCUUUUACCCGGGAGAGGGTGCTTTTTCCCTCACACACATGTGA
FTO-pegRNA	Reverse	TCACATGTGTGAGGGAAAAAGCACCCTCCTCCCGGGTAAAAAGCCATTGTTATTACAAAATTCTTAAAACGTGCAUGACAAAAUU
FTO-Seq	Forward	GGTGGTACGCTGCTATGGTT
FTO-Seq	Reverse	TCCCAAAGTCCTGGAAACAC
PAX3	Forward	CTCCACGCTCCGGATAGTTC
PAX3	Reverse	ATCTTGTGGCGGATGTGGTT
PAX7	Forward	CGTGCTCAGAATCAAGTTCG
PAX7	Reverse	GTCAGGTTCCGACTCCACAT
MYF5	Forward	AATTTGGGGACGAGTTTGTG
MYF5	Reverse	CATGGTGGTGGACTTCCTCT
MYOD1	Forward	CGGCATGATGGACTACAGC
MYOD1	Reverse	CAGGCAGTCTAGGCTCGAC
MYOG	Forward	GGGGAAAACTACCTGCCTG
MYOG	Reverse	AGGCGCTCGATGTACTGGA
ACTA1	Forward	CGACATCAGGAAGGACCTGTATGCC
ACTA1	Reverse	GGCCTCGTCGTACTCCTGCTTGG
MYHC	Forward	TTCATTGGGGTCTTGGACAT
MYHC	Reverse	AACGTCCACTCAATGCCTTC
NCAM1	Forward	ATGGAAACTCTATTAAAGTGAACCTG
NCAM1	Reverse	TAGACCTCATACTCAGCATTCCAGT
ACTB	Forward	CACAGCCTGGATGGCTACGT
ACTB	Reverse	CGTGAAAAGATGACCCAGATCA
FTO	Forward	ACTTGGCTCCCTTATCTGACC
FTO	Reverse	TGTGCAGTGTGAGAAAGGCTT
IGF2	Forward	TGGACACCCTCCAGTTCGTC
IGF2	Reverse	GCGGAAACAGCACTCCTCAA
H19	Forward	ACTCAGGAATCGGCTCTGGAA
H19	Reverse	CTGCTGTTCCGATGGTGTCTT
GAPDH	Forward	GTGGACCTGACCTGCCGTCT
GAPDH	Reverse	GGAGGAGTGGGTGTCGCTGT
PAX6	Forward	TCTAATCGAAGGGCCAAATG
PAX6	Reverse	TGTGAGGGCTGTGTCTGTTC
NESTIN	Forward	GGAAGAGAACCTGGGAAAGG
NESTIN	Reverse	CTTGGTCCTTCTCCACCGTA
TUJ1	Forward	AACGAGGCCTCTTCTCACAA
TUJ1	Reverse	GGCCTGAAGAGATGTCCAAA
FOXG1	Forward	TGTTGACTCAGAACTCGCTGG
FOXG1	Reverse	CTGCTCTGCGAAGTCATTGAC
MAP2	Forward	AAAGCTGATGAGGGCAAGAA
MAP2	Reverse	GGCCCCTGAATAAATTCCAT
TBX3	Forward	TTACCAAGTCGGGAAGGCGAAT
TBX3	Reverse	CATCCTCTTTGGCATTTCGGGG
HNF4A	Forward	GAGCGATCCAGGGAAGATCA
HNF4A	Reverse	CATACTGGCGGTCGTTGATG
ALBUMIN	Forward	ACCCCACACGCCTTTGGCACAA
ALBUMIN	Reverse	CACACCCCTGGAATAAGCCGAGCT
NKX2-5	Forward	CCAAGGACCCTAGAGCCGAA
NKX2-5	Reverse	ATAGGCGGGGTAGGCGTTAT
NPPA	Forward	GCGGAGTGTAATCAGTATTTGGA
NPPA	Reverse	CAACGCAGACCTGATGGATTT
ACTC1	Forward	GTACCCTGGTATTGCTGATCG
ACTC1	Reverse	CCTCATCGTACTCTTGCTTGCT
CEBPA	Forward	CCACGCCTGTCCTTAGAAAG
CEBPA	Reverse	CCCTCCACCTTCATGTAGAAC
FABP4	Forward	TCATGAAAGGCGTCACTTCC
FABP4	Reverse	GCTTGCTAAATCAGGGAAAACA
PREF1	Forward	CCCCAAAATGGATTCTGCGAGG
PREF1	Reverse	GGTTCTCCACAGAGTCCGTGAA
PPARG	Forward	GACCACTCCCACTCCTTTGA
PPARG	Reverse	GATGCAGGCTCCACTTTGAT
PLIN1	Forward	TGGGTGGTGTGGCACATAC
PLIN1	Reverse	CCTCCCCTTGGTTGAGGAGA
PDGFRA	Forward	GATTAAGCCGGTCCCAACCT
PDGFRA	Reverse	GGATCTGGCCGTGGGTTT
IRX3	Forward	CTCTCCCTGCTGGGCTCT
IRX3	Reverse	CAAGGCACTACAGCGATCTG
IRX5	Forward	GGGCTACAACTCGCACCTC
IRX5	Reverse	CCCGTAAGGGTACGATCCCA
EH38E1816455	Forward	TCTCATTTCAGATTAGGCAA
EH38E1816455	Reverse	AACCAGGTACAATTTGAAGA
si-H19		CCTCTAGCTTGGAAATGAA
si-FTO		UCACCAAGGAGACUGCUAUUUTT
si-NC		UUCUCCGAACGUGUCACGUTT
