# Supplementary material for: An obesogenic FTO allele causes accelerated development, growth and insulin resistance in human skeletal muscle cells
Source: Nat Commun. 2025 Mar 7;16:1645. doi: 10.1038/s41467-024-53820-2 (PMC11889117; doi:10.1038/s41467-024-53820-2)
Supplement: Supplementary file 5 — Supplementary Data 2 [file 41467_2024_53820_MOESM5_ESM.xlsx]

## Sheet: Key Resources Table
Table S2. Reagent and Resource used in this study
REAGENT and RESOURCE	SOURCE	IDENTIFIER
Biological Samples
hESCs lines	This paper	N/A
Chemicals, Peptides, and Recombinant Proteins
Matrigel	Corning	Cat#354234
mTeSR1	Stem cell	Cat#85850
EDTA	Gibco	Cat#AM9261
Penicillin-Streptomycin	Gibco	Cat#15140122
Accutase	Stem cell	Cat#7920
Y-27632	Wako	Cat#257-00511
DMEM/F-12, GlutaMAX™	Gibco	Cat#10565018
DMEM	Gibco	Cat#11965092
FBS	Bioind	Cat#C04001
Trypsin-EDTA	Gibco	Cat#25200072
KnockOut Serum Replacement (KSR)	Gibco	Cat#10828028
TRIzol	Thermo Fisher Scientific	Cat#15596018
RIPA Lysis and Extraction Buffer	Thermo Fisher Scientific	Cat#89900
Protease and Phosphatase Inhibitor Cocktail	Thermo Fisher Scientific	Cat#78441
Hoechst 33342	Beyotime	Cat#C1029
DAPI	Beyotime	Cat#C1006
IMDM，GlutaMAX™	Gibco	Cat#31980030
polyvinyl alcohol	Sigma-Aldrich	Cat#P8136
chemically defined lipid concentrate	Thermo Fisher Scientific	Cat#11905-031
1-thioglycerol	Sigma-Aldrich	Cat#M6145
Recombinant Human Insulin	Peprotech	Cat#10-365
Recombinant Human Transferrin	Peprotech	Cat#10-366
Activin A	R&D Systems	Cat#338-AC-050
Recombinant Human FGF-basic	Peprotech	Cat#100-18B
PI-103	Selleck	Cat#S1038
LDN-193189	Selleck	Cat#S2618
Recombinant Human BMP-4 Protein	R&D Systems	Cat#314-BP-050
TTNPB	Selleck	Cat#S4627
PIK90	Selleck	Cat#S1187
C59	Selleck	Cat#S7037
XAV939	Selleck	Cat#S1180
2-phospho-ascorbic acid	Sigma-Aldrich	Cat#49752
PD0325901	Selleck	Cat#S1036
ATRA	Selleck	Cat#S1653
SANT-1	Selleck	Cat#S7092
EGF	Wako	Cat#053-07871
CHIR99021	Cayman	Cat#13122-10
Neurobasal	Thermo Fisher Scientific	Cat#21103049
B-27™ Supplement (50X), serum free	Thermo Fisher Scientific	Cat#17504044
MEM NEAA	Thermo Fisher Scientific	Cat#11140050
SB431542	Selleck	Cat#S1067
LDN-193189	Selleck	Cat#S2618
Forskolin	Selleck	Cat#S2449
DAPT	Selleck	Cat#S2215
RO4929097	Selleck	Cat#S1575
Insulin–transferrin–selenium 100x	Gibco	Cat#41400045
Bovine Serum Albumin solution (fatty acid free)	Sigma-Aldrich	Cat#A1595
TNF α Recombinant Human TNF α derived E.coli	Peprotech	Cat#300-01A
PDGF-AB(Recombinant Human PDGF-AB)	Peprotech	Cat#100-00AB
Human Follistatin	Peprotech	Cat#120-13-20
Recombinant Human IL-1β	Peprotech	Cat#200-01B
Recombinant Human IL-6	Peprotech	Cat#200-06
N2	Thermo Fisher Scientific	Cat#17502048
C2 Ceramide (d18:1/2:0)	Sigma-Aldrich	Cat#860502P
Bisantrene	MedChemExpress	Cat#HY-100875
Entacapone	Selleck	Cat#S3147
Critical Commercial Assays
PrimeScript RT reagent Kit	Takara	Cat#RR047A
Pierce BCA Protein Assay Kit	Thermo Scientific	Cat#23225
β-Galactosidase Staining kit	Beyotime	Cat#C0602
IGF2 ELISA kit	Cloud‐clone Corp	Cat#SEA051Hu
IGF1 ELISA kit	Cloud‐clone Corp	Cat#HEA050Hu
Pierce Magnetic ChIP Kit	Thermo Scientific	Cat#26157
Screen Quest™ Colorimetric Glucose Uptake Assay Kit	AAT Bioquest	Cat#36503
SYBR Premix Ex Taq II	Takara	Cat#RR820A
Antibodies
Antibody	Source	Cat. No
anti-FTO	Abcam	Cat#ab94482
anti-PAX3	DSHB	Cat#AB528426
anti-PAX7	DSHB	Cat#AB528428
anti-MYOD1	Santa Cruz	Cat#sc-377460
anti-MYOG	Santa Cruz	Cat#sc-52903
anti-MF20	DSHB	Cat#AB2147781
anti-p-IRS1	Cell Signalling	Cat#2385S
anti-p-FOXO1	Cell Signalling	Cat#9461S
anti-p-AKT	Cell Signalling	Cat#4060S
anti-IGF2	Abcam	Cat#ab9574
anti-GAPDH	Cell Signalling	Cat#2118S
anti-mouse IgG HRP	Cell Signalling	Cat#7076S
anti-rabbit IgG HRP	Cell Signalling	Cat#7074S
anti-m6A	Abcam	Cat#ab151230
anti-mouse IgG Cy3	Beyotime	Cat#A0521
anti-IGF2	R&D Systems	Cat#AF-292-NA
anti-Acetyl-Histone H3 (Lys27)	Cell Signalling	Cat#8173S
Plasmids
pLenti-FoxO1-Clover	Addgene	Cat#67759
