# Supplementary material for: An obesogenic FTO allele causes accelerated development, growth and insulin resistance in human skeletal muscle cells
Source: Nat Commun. 2025 Mar 7;16:1645. doi: 10.1038/s41467-024-53820-2 (PMC11889117; doi:10.1038/s41467-024-53820-2)
Supplement: Supplementary file 11 — Source Data [file 41467_2024_53820_MOESM11_ESM.xlsx]

## Sheet: Figure 1
Figure 1b
Myogenic progenitor
Relative gene expression	FTO-TT			Mean	FTO-A						Mean	P value
PAX3	1.003	0.598	0.915	0.838667	56.37	47.42	58.23	39.32	101.48	106.57	68.2317	0.00556562
PAX7	1	0.764	1.078	0.947333	94.03	219.69	121.46	85.04	196.04	72.52	131.463	0.00953431
MYF5	1.005	0.514	0.665	0.728	55.72	70.52	46.93	51.45	24.76	27.19	46.095	0.00340504
MYOD1	1	0.737	0.893	0.876667	71.26	48	48.14	47.18	49.01	20.25	47.3067	0.00196645
MYOG	1.055	1.09	1.033	1.05933	277.24	207.42	229.53	222.86	578.17	451.94	327.86	0.00882067
ACTA1	1.006	0.347	0.62	0.657667	235.57	580.04	339.33	181.65	294.07	400.32	338.497	0.00511956
MYHC	1.042	0.501	0.49	0.677667	91.36	205.87	107.63	81.89	87.27	71.78	107.633	0.00860594
NCAM1	1.001	0.516	0.626	0.714333	11.2	19.32	9.86	8.98	8.13	7.66	10.8583	0.0057944
ACTB	1.005	1.006	1.004	1.005	1.1	0.95	1	1	1.04	0.94	1.005	1
Myocyte
Relative gene expression	FTO-TT			Mean	FTO-A						Mean	P value
PAX3	1.011	0.964	1.168	1.04767	7.691	10.062	10.362	22.761	19.59	16.293	14.4598	0.0073139
PAX7	1	0.598	1.013	0.870333	31.233	54.329	15.618	23.574	23.14	37.179	30.8455	0.00800641
MYF5	1	0.616	0.966	0.860667	68.594	101.125	81.572	70.278	41.933	73.7	72.867	0.000423239
MYOD1	1.016	0.612	0.908	0.845333	16.569	4.338	4.07	5.098	9.952	6.805	7.80533	0.0460929
MYOG	1.001	1.145	1.223	1.123	57.259	17.399	17.835	38.586	35.629	30.942	32.9417	0.00894315
ACTA1	1	0.267	0.727	0.664667	74.691	44.632	30.657	49.351	30.78	34.022	44.0222	0.00356813
MYHC	1	0.553	0.954	0.835667	5.288	11.017	5.167	7.514	5.422	5.882	6.715	0.00352796
NCAM1	1	0.467	1.042	0.836333	2.904	11.294	6.261	6.121	5.853	6.129	6.427	0.0107462
ACTB	1.001	1.001	1.004	1.002	1.001	1.001	1	1.002	1.004	1.002	1.00167	0.75939
Myotube
Relative gene expression	FTO-TT			Mean	FTO-A						Mean	P value
PAX3	1.001	0.84	1.053	0.964667	14.35	13.398	14.627	19.495	24.787	22.331	18.1647	0.000511064
PAX7	1	1.261	1.404	1.22167	7.476	16.562	13.679	7.121	7.223	8.012	10.0122	0.00862144
MYF5	1.014	0.814	0.785	0.871	3.324	4.916	4.694	3.826	3.078	3.968	3.96767	0.000198394
MYOD1	1.004	0.957	1.275	1.07867	0.95	0.959	0.674	0.112	0.576	0.634	0.650833	0.065824
MYOG	1	1.025	1.114	1.04633	2.562	2.092	1.834	1.697	1.391	1.715	1.88183	0.0106337
ACTA1	1.003	0.717	0.577	0.765667	1.021	0.936	0.541	0.423	1.206	0.825	0.825333	0.768538
MYHC	1.011	0.859	0.79	0.886667	1.329	1.51	1.068	0.879	1.945	1.566	1.38283	0.0688454
NCAM1	1.002	0.676	1.118	0.932	2.576	1.189	1.156	1.821	2.258	1.6	1.76667	0.0497244
ACTB	1.006	1.003	1.002	1.00367	0.933	1.153	1.01	1.32	0.79	1.041	1.04117	0.740687
Figure 1d
Protein abundance	FTO-TT			Mean	FTO-A						Mean	P value
FTO	1	0.994	0.864	0.952667	1.497	1.621	1.147	1.417	1.42	1.469	1.4285	0.00185204
PAX3	1	1.181	1.309	1.16333	2.214	2.495	2.142	2.275	2.13	2.614	2.31167	5.45682e-05
PAX7	1	1.143	1.012	1.05167	1.064	2.16	2.074	1.382	2.044	2.262	1.831	0.032423
MYOD	1	1.186	1.188	1.12467	2.547	3.345	2.42	2.417	2.719	3.22	2.778	0.000280439
MYOG	1	0.9	1.682	1.194	5.464	9.298	8.03	8.053	7.715	8.268	7.80467	6.03265e-05
MF20	1	2.076	2.223	1.76633	7.806	21.749	19.088	16.995	21.601	25.169	18.7347	0.00219867
GAPDH	1	0.893	1.044	0.979	1.114	0.883	1.1	0.957	1.046	0.873	0.9955	0.820555

## Sheet: Figure 2
Figure 2a
Fusion Index (%)	FTO-TT			Mean	FTO-A						Mean	P value
	45.9	43.68	40.28	43.2867	50.429	56.205	55.673	49.179	47.599	46.017	50.8503	0.0279454
Figure 2b
Myotube Length (µm)	FTO-TT			Mean	FTO-A						Mean	P value
	153.952	123.695	158.188	145.278	180.09	211.969	215.637	184.473	167.622	179.958	189.958	0.0132555
Myotube Area (µm²)	FTO-TT			Mean	FTO-A						Mean	P value
	2743.68	2862.33	2497.95	2701.32	3091.37	4018.47	3790.8	3207.33	3318.42	3745.28	3528.61	0.00943181
Figure 2c
Contractile myotubes(%)	FTO-TT			Mean	FTO-A						Mean	P value
	5.90521	4.77833	2.9757	4.55308	50.5773	41.1213	40.1678	36.2627	38.6565	35.2675	40.3422	1.32066e-05
Figure 2e
Contractile Amplitude	FTO-TT			Mean	FTO-A			Mean
1 st	2.18	2.18	2.18	2.18	2.18	2.18	2.18	2.18
2 st	2.111	2.028	2.112	2.08367	1.722	1.721	1.795	1.746
3 st	2.182	2.062	1.938	2.06067	1.943	2.059	1.883	1.96167
4 st	2.073	2.019	1.896	1.996	1.655	1.917	1.701	1.75767
5 st	2.17	2.044	1.936	2.05	1.871	2.065	1.824	1.92
6 st	2.036	2.006	1.886	1.976	1.638	1.979	1.699	1.772
7 st	2.127	2.051	1.983	2.05367	1.952	2.088	1.834	1.958
8 st	1.991	2.002	1.92	1.971	1.691	1.926	1.754	1.79033
9 st	2.146	2.065	2.02	2.077	1.98	2.078	1.84	1.966
10 st	1.975	2.056	1.979	2.00333	1.703	1.918	1.722	1.781
11 st	2.146	2.081	2.021	2.08267	1.973	2.075	1.835	1.961
12 st	2.027	2.035	1.969	2.01033	1.717	1.95	1.739	1.802
13 st	2.154	2.081	2.026	2.087	1.998	2.068	1.835	1.967
14 st	2.038	2.033	1.985	2.01867	1.759	1.968	1.739	1.822
15 st	2.134	2.076	2.064	2.09133	2.01	2.057	1.817	1.96133
16 st	2.061	2.042	2.037	2.04667	1.75	1.941	1.712	1.801
17 st	2.117	2.076	2.086	2.093	2.008	2.072	1.816	1.96533
18 st	2.026	2.049	2.068	2.04767	1.746	1.951	1.708	1.80167
19 st	2.08	2.072	2.142	2.098	1.988	2.032	1.81	1.94333
20 st	2.021	2.047	2.131	2.06633	1.765	1.997	1.726	1.82933
21 st	2.095	2.095	2.152	2.114	2.025	2.067	1.841	1.97767
22 st	2.035	2.046	2.1	2.06033	1.763	1.962	1.776	1.83367
Figure 2e
Contractile Amplitude	FTO-TT			Mean	FTO-A			Mean
301 st	2.084	2.084	2.084	2.084	1.98	1.98	1.98	1.98
302 st	2.065	2.073	2.114	2.084	1.897	2.057	2.061	2.005
303 st	2.08	2.104	2.134	2.106	1.987	2.071	2.104	2.054
304 st	2.064	2.068	2.113	2.08167	1.87	1.99	2.072	1.97733
305 st	2.105	2.113	2.157	2.125	2.008	2.082	2.124	2.07133
306 st	2.073	2.092	2.142	2.10233	1.878	2.049	2.073	2
307 st	2.098	2.11	2.158	2.122	2.024	2.085	2.114	2.07433
308 st	2.082	2.085	2.14	2.10233	1.903	2.065	2.071	2.013
309 st	2.103	2.094	2.163	2.12	2.009	2.134	2.117	2.08667
310 st	2.076	2.084	2.14	2.1	1.903	2.095	2.086	2.028
311 st	2.102	2.095	2.191	2.12933	2.024	2.114	2.115	2.08433
312 st	2.073	2.078	2.169	2.10667	1.871	2.066	2.074	2.00367
313 st	2.11	2.096	2.165	2.12367	2.001	2.069	2.113	2.061
314 st	2.074	2.07	2.142	2.09533	1.884	2.028	2.071	1.99433
315 st	2.091	2.094	2.168	2.11767	2.001	2.097	2.112	2.07
316 st	2.065	2.058	2.158	2.09367	1.911	2.059	2.084	2.018
317 st	2.102	2.105	2.163	2.12333	2.005	2.086	2.119	2.07
318 st	2.068	2.064	2.156	2.096	1.888	2.047	2.09	2.00833
319 st	2.098	2.089	2.157	2.11467	2.025	2.071	2.101	2.06567
320 st	2.068	2.073	2.134	2.09167	1.918	2.043	2.057	2.006
321 st	2.111	2.105	2.146	2.12067	2.008	2.096	2.107	2.07033
322 st	2.083	2.082	2.145	2.10333	1.902	2.068	2.076	2.01533

## Sheet: Figure 3
Figure 3b
Cell Numbers (fold change)	FTO-TT			Mean	FTO-A						Mean	P value
0H	1	1	1	1	1	1	1	1	1	1	1
24H	1.28191	1.41159	1.19831	1.29727	1.58824	2.68816	1.33777	1.81356	2.46307	2.97782	2.14477	0.041
48H	1.49273	1.48807	1.24478	1.40853	1.83	3.672	1.529	2.116	2.543	2.941	2.4385	0.033
72H	1.73586	1.99258	1.45299	1.72715	2.233	3.241	1.693	2.531	4.008	3.44	2.85767	0.036
Figure 3d
SA-Bgal (%)	FTO-TT			Mean	FTO-A						Mean	P value
	23	18.7	16.7	19.4667	41.0362	37.3781	33.702	55.4839	45.7267	37.2628	41.7649	0.00249895

## Sheet: Figure 4
Figure 4b
GFP+ Nuclei Numbers (%)	FTO-TT			Mean	FTO-A						Mean	P value
	84.8765	82.6531	86.0215	84.517	91.519	99.1304	96.1988	96.028	99.1166	90.8148	95.468	0.00180695
Nuclear/cytoplasmic GFP	FTO-TT			Mean	FTO-A						Mean	P value
	0.98703	0.981076	0.973512	0.98054	1.16288	1.05565	1.09445	1.09845	1.05111	1.04784	1.08506	0.00555347
Figure 4c
Figure 4c
Protein abundance	FTO-TT			Mean	FTO-A						Mean	P value
p-IRS1	1	0.811	1.044	0.951667	0.411	0.229	0.571	0.52	0.332	0.385	0.408	0.000451117
p-AKT	1	1.12	1.152	1.09067	0.576	0.176	0.362	0.706	0.617	0.201	0.439667	0.00215761
p-FOXO	1	1.003	0.861	0.954667	0.569	0.385	0.717	0.636	0.553	0.502	0.560333	0.00113205
GAPDH	1	0.875	0.965	0.946667	1.206	0.633	1.257	0.999	1.079	1.154	1.05467	0.456988
Figure 4d
Glucose Uptake (ΔA570/A610 ratio)	FTO-TT			Mean	FTO-A						Mean	P value
2-DG(-) /Insulin(-)	0.897	0.895	0.896	0.896	0.896	0.896	0.894	0.897	0.897	0.894	0.895667	0.721982
2-DG(+) /Insulin(-)	0.898	0.896	0.895	0.896333	0.897	0.894	0.895	0.895	0.894	0.896	0.895167	0.238934
2-DG(+) /Insulin(+)	0.898	0.898	0.899	0.898333	0.897	0.895	0.897	0.897	0.893	0.896	0.895833	0.0383337
Figure 4e
Figure 4e
Protein abundance	FTO-TT			Mean	FTO-A						Mean	P value
p-IRS1	1	0.924	1.686	1.20333	6.759	5.155	6.905	6.767	6.471	6.693	6.45833	4.94593e-06
p-AKT	1	1.203	1.077	1.09333	1.792	2.108	1.366	1.588	1.451	1.607	1.652	0.0113636
p-FOXO	1	0.959	0.895	0.951333	1.235	1.768	1.155	1.422	1.38	1.16	1.35333	0.0238164
GAPDH	1	0.838	1.044	0.960667	1.114	0.82	1.107	0.955	1.122	0.937	1.00917	0.585408
Figure 4f
Figure 4f
Protein abundance	FTO-TT-Fed			Mean	FTO-A-Fed						Mean	P value
p-AKT	1	0.951	0.753	0.901333	0.635	0.834	1.087	1.07	1.315	1.296	1.0395	0.432213
p-FOXO	1	1.105	0.957	1.02067	1.101	0.407	0.74	1.119	1.189	1.211	0.961167	0.767885
GAPDH	1	0.883	1.077	0.986667	0.946	0.917	0.75	1.124	1.014	1.01	0.960167	0.76014
Protein abundance	FTO-TT-Ss			Mean	FTO-A-Ss						Mean	P value
p-AKT	0.332	0.491	0.314	0.379	0.656	0.725	0.836	0.85	1.028	1.044	0.8565	0.00208449
p-FOXO	0.938	0.915	0.902	0.918333	1.188	0.582	0.985	2.165	2.336	2.167	1.5705	0.043
GAPDH	1.101	1.143	0.893	1.04567	0.929	1.036	0.965	0.903	0.866	0.96	0.943167	0.139641
Protein abundance	FTO-TT-Ins			Mean	FTO-A-Ins						Mean	P value
p-AKT	2.612	3.462	3.365	3.14633	1.365	2.043	1.546	2.101	1.924	2.08	1.84317	0.00142076
p-FOXO	1.747	2.271	2.536	2.18467	1.09	0.37	1.231	1.313	1.039	1.233	1.046	0.00301739
GAPDH	1.224	1.059	0.871	1.05133	0.817	1.085	0.988	1.054	1.111	1.03	1.01417	0.697906

## Sheet: Figure 5
Figure 5b
IGF2 (ng/ml)	FTO-TT			Mean	FTO-A						Mean	P value
HFD serum 1D	9.381	9.94	8.678	9.333	25.388	31.433	39.134	41.018	32.208	39.406	34.7645	0.00021624
HFD serum 3D	40.434	35.364	33.775	36.5243	46.748	54.538	52.143	53.691	52.285	57.523	52.8213	0.00032981
HFD serum 7D	52.785	52.102	50.787	51.8913	58.873	59.608	63.074	64.517	56.467	62.005	60.7573	0.00181416
HFD serum 14D	40.719	37.17	35.975	37.9547	67.506	54.506	47.64	47.346	58.311	55.062	55.0618	0.00723862
Figure 5c
Figure 5c
Protein abundance	FTO-TT			Mean	FTO-A						Mean	P value
IGF2	1	1.14	1.749	1.29633	3.634	8.058	6.269	6.558	5.861	5.724	6.01733	0.000988761
GAPDH	1	0.893	1.044	0.979	1.114	0.883	1.1	0.957	1.046	0.873	0.9955	0.820555
Figure 5d
Relative gene expression	FTO-TT			Mean	FTO-A						Mean	P value
FTO	1.003	0.934	0.925	0.954	2.979	1.948	6.96	2.395	3.238	3.485	3.50083	0.0484223
IGF2	1.002	0.984	1.045	1.01033	1.761	1.93	4.689	2.085	2.181	3.458	2.684	0.0455671
H19	1.002	1.025	0.973	1	2120.22	1408.56	2142.38	1384.36	1897.64	1648.94	1767.02	5.1591e-05
Figure 5f
H3K27 Ac ChIP-qPCR	FTO-TT			Mean	FTO-A						Mean	P value
EH38E1816455	1.027	0.832	1.062	0.973667	2.703	2.29	2.247	2.944	3.087	3.223	2.749	0.000191691
Figure 5g
m6A MeRIP-qPCR	FTO-TT			Mean	FTO-A						Mean	P value
IGF2	1.087	0.92	1.004	1.00367	0.011	0.535	0.334	0.198	0.27	0.006	0.225667	0.000433085
H19	0.856	1.169	1.012	1.01233	0.067	0.499	0.032	0.588	0.03	0.031	0.207833	0.00194776
Relative gene expression	DMSO			Mean	Bisantrene			Mean	P value	Entacapone			Mean	P value
IGF2	1	0.976	0.936	0.970667	0.626	0.782	0.923	0.777	0.0920089	0.166	0.074	0.079	0.106333	1.63631e-05
H19	0.979	1.121	1.021	1.04033	0.835	0.785	0.755	0.791667	0.00667661	0.386	0.206	0.193	0.261667	0.000490584
GAPDH	0.966	1.003	1.035	1.00133	0.953	1.003	0.99	0.982	0.481427	1.007	1.01	0.973	0.996667	0.850394

## Sheet: Figure6
Figure 6a
Figure 6a
Protein abundance	FTO-TT-DMSO			Mean	FTO-A-DMSO						Mean
p-AKT	1	1.009	1.127	1.04533	1.839	1.219	1.865	2.615	1.801	1.985	1.88733
p-FOXO	1	0.99	1.13	1.04	1.709	1.54	1.859	2.502	1.724	2.129	1.9105
GAPDH	1	1.008	0.967	0.991667	0.955	1.068	0.912	0.777	0.912	0.95	0.929
Protein abundance	FTO-TT-Bisantrene			Mean	FTO-A-Bisantrene						Mean	P value
p-AKT	0.659	0.705	0.789	0.717667	0.325	0.468	0.767	0.776	0.623	0.749	0.618	7.52708e-05
p-FOXO	0.851	1.011	1.05	0.970667	0.908	1.255	1.141	1.357	1.105	1.159	1.15417	0.000664314
GAPDH	1.111	0.994	1.033	1.046	1.054	1.053	1.195	1.123	1.099	1.14	1.11067
Protein abundance	FTO-TT-Entacapone			Mean	FTO-A-Entacapone						Mean	P value
p-AKT	0.785	0.768	0.708	0.753667	0.407	0.234	0.705	0.677	0.54	0.736	0.549833	5.28327e-05
p-FOXO	0.9	1.162	0.799	0.953667	0.809	0.529	0.921	0.852	0.606	0.846	0.7605	2.4503e-05
GAPDH	1.026	0.953	1.287	1.08867	1.3	1.207	0.989	0.983	0.997	1.118	1.099
Figure 6b
Relative gene expression	FTO-TT-DMSO			Mean	FTO-A-DMSO						Mean
PAX7	1	1.123	0.976	1.033	11.149	13.825	10.832	19.953	15.546	11.083	13.7313
MYOD1	1	0.934	1.024	0.986	55.35	67.409	118.742	91.137	65.951	83.76	80.3915
MYOG	1	0.904	0.804	0.902667	31.119	47.764	68.998	60.026	41.772	30.674	46.7255
ACTA1	1	1.094	0.87	0.988	3.75	4.32	4.538	4.836	4.918	3.779	4.35683
MYHC	1	0.862	0.967	0.943	5.99	6.397	5.717	5.797	14.304	3.933	7.023
ACTB	1	1.032	0.924	0.985333	1.005	1.003	1.003	1.001	1	1	1.002
Relative gene expression	FTO-TT-Bisantrene			Mean	FTO-A-Bisantrene						Mean	P value
PAX7	0.735	0.886	0.835	0.818667	11.653	17.422	10.874	25.311	26.005	11.919	17.1973	0.303387
MYOD1	0.635	0.86	0.735	0.743333	61.653	51.393	72.593	98.82	61.619	74.967	70.1742	0.394134
MYOG	0.714	0.832	0.804	0.783333	21.268	24.222	28.672	27.57	18.71	16.351	22.7988	0.00478818
ACTA1	0.859	1.087	0.983	0.976333	1.937	1.167	1.043	3.734	2.406	1.334	1.93683	0.000398577
MYHC	0.747	0.846	0.963	0.852	1.424	1.656	1.753	1.498	1.402	1.653	1.56433	0.00450927
ACTB	0.973	1.028	1.03	1.01033	1	1	1	1.001	1.001	1	1.00033	0.0763252
Relative gene expression	FTO-TT-Entacapone			Mean	FTO-A-Entacapone						Mean	P value
PAX7	0.893	0.993	0.901	0.929	7.782	10.291	8.511	11.257	6.893	8.892	8.93767	0.0135286
MYOD1	1.047	0.998	0.812	0.952333	30.782	23.985	31.025	51.339	89.863	42.529	44.9205	0.0256079
MYOG	1.025	1.105	0.893	1.00767	31.017	24.774	20.807	29.141	36.875	31.061	28.9458	0.0245045
ACTA1	0.852	1.018	0.818	0.896	0.751	0.839	0.634	0.886	0.37	0.705	0.6975	1.28401e-08
MYHC	0.911	1.111	0.831	0.951	5.674	6.251	6.44	5.474	15.261	8.768	7.978	0.665406
ACTB	0.986	1.014	0.823	0.941	1	1	1	1	1.002	1.001	1.0005	0.120975
Figure 6c
Cell Numbers (fold change)	FTO-TT-DMSO			Mean	FTO-A-DMSO						Mean
	0.997	1.0628	0.927978	0.995926	1.21	1.15	1.12	1.08	1.18	1.14	1.14667
Cell Numbers (fold change)	FTO-TT-Bisantrene			Mean	FTO-A-Bisantrene						Mean	P value
	0.858268	0.89207	0.938875	0.896405	0.84	0.79	0.83	0.56	0.84	0.72	0.763333	1.30079e-05
Cell Numbers (fold change)	FTO-TT-Entacapone			Mean	FTO-A-Entacapone						Mean	P value
	0.939314	0.929577	0.894207	0.921033	0.88	0.85	0.61	0.62	0.81	0.64	0.735	1.84566e-05
Figure 6d
SA-Bgal (%) (fold change)	FTO-TT-DMSO			Mean	FTO-A-DMSO						Mean
	1	0.964334	1.02862	0.997652	1.66712	1.84977	1.98312	1.61231	2.00879	1.70681	1.80465
SA-Bgal (%) (fold change)	FTO-TT-Bisantrene			Mean	FTO-A-Bisantrene						Mean	P value
	1.03294	1.02019	0.946865	1	1.35852	1.21117	1.55023	1.49242	1.25737	1.20138	1.34518	0.000521528
SA-Bgal (%) (fold change)	FTO-TT-Entacapone			Mean	FTO-A-Entacapone						Mean	P value
	0.93323	0.915284	1.15149	1	1.03786	1.44559	1.43632	1.13451	1.6	1.47117	1.35424	0.00247991
Figure 6e
GFP Nuclei Numbers (%) (fold change)	FTO-TT-DMSO			Mean	FTO-A-DMSO						Mean
	1	1.05	0.968	1.006	1.22814	1.45014	1.16997	1.21498	1.2079	1.27247	1.25727
GFP Nuclei Numbers (%) (fold change)	FTO-TT-Bisantrene			Mean	FTO-A-Bisantrene						Mean	P value
	1	1.015	0.916	0.977	0.925041	0.858414	1.01411	0.944944	0.711414	1.06168	0.919267	0.000404263
GFP Nuclei Numbers (%) (fold change)	FTO-TT-Entacapone			Mean	FTO-A-Entacapone						Mean	P value
	1	1.019	1.041	1.02	0.991966	0.624205	0.758469	0.675649	0.916947	0.775247	0.790414	5.86295e-05

## Sheet: Figure7
Figure 7a
Figure 7a
Protein abundance	FTO-TT-NC			Mean	FTO-A-NC						Mean
p-AKT	1	0.873	1.84	1.23767	8.953	4.868	8.55	6.832	8.678	7.743	7.604
p-FOXO	1	1.151	1.447	1.19933	4.527	2.611	4.013	2.69	3.245	2.979	3.34417
GAPDH	1	0.977	0.868	0.948333	0.74	1.048	0.791	0.927	0.768	1.016	0.881667
Protein abundance	FTO-TT-IGF2 Ab			Mean	FTO-A-IGF2 Ab						Mean	P value
p-AKT	0.947	0.856	0.872	0.891667	0.837	0.488	1.658	1.105	1.691	0.908	1.1145	1.88206e-06
p-FOXO	0.977	1.466	1.408	1.28367	1.127	0.42	1.527	0.442	1.65	0.719	0.980833	0.00010498
GAPDH	1.066	0.955	0.851	0.957333	0.968	0.904	0.745	1.004	0.785	0.907	0.8855	0.956429
Figure 7b
Relative gene expression	FTO-TT-NC			Mean	FTO-A-NC						Mean
PAX3	1	1.101	1.03	1.04367	1005.7	816.069	650.333	1827.19	1837.87	847.017	1164.03
PAX7	1	0.978	1.002	0.993333	68.827	38.519	55.936	95.862	105.013	53.806	69.6605
MYOD1	1	1.061	1.001	1.02067	24.05	46.729	20.936	17.867	18.847	15.869	24.0497
NCAM1	1	0.933	0.901	0.944667	5.827	7.528	4.2	3.021	7.097	8.29	5.99383
ACTB	1	0.956	1.082	1.01267	1.002	1.001	1	1.006	1	1.003	1.002
Relative gene expression	FTO-TT-IGF2 Ab			Mean	FTO-A-IGF2 Ab						Mean	P value
PAX3	1	0.946	1.27	1.072	1106.57	711.003	616.868	1306.33	1737.48	861.161	1056.57	0.0264546
PAX7	1	0.946	0.787	0.911	60.259	46.944	62.757	90.155	79.806	31.635	61.926	0.00455516
MYOD1	1	1.526	1.064	1.19667	18.744	30.6	21.027	15.99	14.783	10.319	18.5772	0.00716997
NCAM1	1	1.454	0.94	1.13133	2.408	2.131	1.893	1.76	2.216	2.042	2.075	0.000348624
ACTB	1	0.966	1.01	0.992	1.004	1.003	1	1.004	1	1.011	1.00367	0.398928
Figure 7c
Cell Numbers (fold change)	FTO-TT-NC			Mean	FTO-A-NC						Mean
	0.998	1.067	0.935	1	1.283	1.863	1.273	1.455	2.003	1.977	1.64233
Cell Numbers (fold change)	FTO-TT-IGF2 Ab			Mean	FTO-A-IGF2 Ab						Mean	P value
	0.986	0.989	1.024	0.999667	1.059	1.376	1.358	1.028	1.296	1.24	1.22617	0.0216477
Figure 7d
SA-Bgal (%) (fold change)	FTO-TT-NC			Mean	FTO-A-NC						Mean
	1	0.904	1.039	0.981	1.64291	1.32229	1.50024	1.37028	1.62955	1.46556	1.48847
SA-Bgal (%) (fold change)	FTO-TT-IGF2 Ab			Mean	FTO-A-IGF2 Ab						Mean	P value
	1	1.041	1.015	1.01867	0.863198	0.898469	0.785838	0.833156	0.767392	0.89857	0.841104	5.9484e-07
Figure 7e
GFP Nuclei Numbers (%) (fold change)	FTO-TT-NC			Mean	FTO-A-NC						Mean
	1	0.984	1.002	0.995333	1.13448	1.11152	1.06952	1.00523	1.07483	1.07812	1.07895
GFP Nuclei Numbers (%) (fold change)	FTO-TT-IGF2 Ab			Mean	FTO-A-IGF2 Ab						Mean	P value
	1	0.996	1.003	0.999667	0.963007	1.04278	1.01891	1.03946	0.946241	1.00197	1.00206	0.0100162
Figure 7f
Relative gene expression	siNC-FTO-TT			Mean	siNC-FTO-A						Mean
H19	1.035	0.966	0.837	0.946	1072.51	2683.69	1086.22	1393.99	1020.25	2461.19	1619.64
GAPDH	0.821	1.218	1.039	1.026	0.886	1.075	1.017	1.181	0.923	1.125	1.0345
Relative gene expression	siH19-FTO-TT			Mean	siH19-FTO-A						Mean	P value
H19	0.497	0.497	0.497	0.497	213.929	380.287	124.675	216.017	208.515	396.344	256.628	0.00135691
GAPDH	0.956	1.046	0.927	0.976333	0.997	1.032	0.94	0.829	0.976	0.868	0.940333	0.128004
Figure 7g
Protein abundance	siNC-FTO-TT			Mean	siNC-FTO-A						Mean
PAX3	1	0.883	1.012	0.965	2.853	2.061	4.513	2.725	3.314	4.041	3.25117
PAX7	1	0.93	0.892	0.940667	1.299	1.938	1.43	1.176	2.135	2.358	1.72267
MYOD1	0.927	1	0.902	0.943	1.176	1.041	1.35	1.398	1.141	1.347	1.24217
p-IRS1	1	0.92	1.013	0.977667	2.872	1.142	3.06	1.853	1.441	3.175	2.25717
p-FOXO	1	0.932	0.967	0.966333	1.685	2.728	2.62	1.442	1.697	1.214	1.89767
p-AKT	1	0.8	0.856	0.885333	1.454	2.517	1.806	1.446	1.259	2.499	1.83017
GAPDH	1	0.96	1.083	1.01433	1	0.9	0.92	0.96	1.083	0.8	0.943833
Protein abundance	siH19-FTO-TT			Mean	siH19-FTO-A						Mean	P value
PAX3	1.08292	1.08859	0.978	1.04984	2.418	2.761	3.514	2.148	3.335	3.152	2.888	0.00122799
PAX7	0.889407	0.894068	0.867	0.883492	1.579	1.085	0.975	0.891	0.954	1.863	1.2245	8.46901e-05
MYOD1	0.953557	0.958554	1.078	0.996704	0.992	0.942	0.951	1.061	0.96	0.862	0.961333	0.000216008
p-IRS1	1.1871	0.99489	1.279	1.15366	1.141	1.087	0.8	0.83	0.937	1.535	1.055	1.69887e-05
p-FOXO	0.983098	0.98825	1.089	1.02012	1.063	1.526	1.561	1.125	0.994	0.967	1.206	1.94585e-05
p-AKT	1.07396	1.07958	1.028	1.06051	1.477	1.549	1.368	1.108	1.183	1.715	1.4	0.000116236
GAPDH	0.87	1	1.028	0.966	1	0.92	0.958554	1.49489	0.98825	1.07958	1.07355	0.203782

## Sheet: Figure S2
Figure S2b
Relative gene expression	MC			Mean	H1			Mean	P value	H7			Mean	P value	H9			Mean	P value	Fto #31			Mean	P value	Fto #136			Mean	P value	Fto #155			Mean	P value	Fto #203			Mean	P value	Fto #263			Mean	P value	Fto #2777			Mean	P value
IGF2	0.979	1.021	1	1	191.341	218.275	204.808	204.808	1.25866e-05	118.636	118.126	118.381	118.381	1.50503e-11	104.925	105.816	105.371	105.371	2.22278e-10	133.899	134.83	134.365	134.365	9.93525e-11	95.01	106.153	100.582	100.582	6.48749e-06	118.603	128.89	123.747	123.747	2.04751e-06	114.961	118.193	116.577	116.577	2.54769e-08	80.449	82.711	81.58	81.58	2.58797e-08	34.535	21.407	27.971	27.971	0.00206014
H19	0.99	1.01	1	1	180.393	182.911	181.652	181.652	1.57271e-09	164.222	168.832	166.527	166.527	2.5058e-08	141.499	136.378	138.939	138.939	7.90942e-08	95.01	84.449	89.73	89.7297	8.2971e-06	118.193	117.377	117.785	117.785	9.94285e-11	180.393	168.313	174.353	174.353	9.79857e-07	139.102	150.123	144.613	144.613	1.44041e-06	91.456	86.522	88.989	88.989	4.11271e-07	355.819	305.494	330.657	330.657	2.23396e-05
GAPDH	0.895	1.117	1.006	1.006	0.959	1.042	1.001	1.00067	0.94161	1.021	0.979	1	1	0.931127	0.959	1.042	1.001	1.00067	0.94161	0.911	1.098	1.005	1.00467	0.988066	0.933	1.072	1.003	1.00267	0.96695	0.993	1.007	1	1	0.930048	0.949	1.053	1.001	1.001	0.947066	0.986	1.014	1	1	0.930459	1.042	0.959	1.001	1.00067	0.94161

## Sheet: Figure S3
Figure S3a
APC
Relative gene expression	FTO-TT			Mean	FTO-A						Mean	P value
CEBPA	1	1.028	0.889	0.972333	0.578	1.153	0.741	1.553	0.875	1.035	0.989167	0.937539
FABP4	1	1.177	0.047	0.741333	87.73	216.017	136.886	196.276	102.99	102.107	140.334	0.003402
PREF1	1	0.812	1.019	0.943667	1.12	3.11	2.13	1.13	1.16	1.339	1.66483	0.179569
PPARG	1	0.99	1.001	0.997	0.229	0.103	0.48	0.584	0.132	0.437	0.3275	0.000808002
PLIN1	1	0.901	1.018	0.973	0.673	0.634	0.617	0.846	1.171	0.516	0.742833	0.151303
PDGFRA	1	0.95	0.904	0.951333	1.886	1.6	2.676	3.832	1.195	2.301	2.24833	0.0530584
GAPDH	1	1.017	1.074	1.03033	0.997	1.003	0.963	1.01	0.993	1.003	0.994833	0.0850074
CPC
Relative gene expression	FTO-TT			Mean	FTO-A						Mean	P value
NKX2.5	1.018	1.681	0.871	1.19	1.348	1.22	0.981	0.492	0.791	2.117	1.15817	0.934273
NPPA	1.008	0.88	0.991	0.959667	1.251	0.581	1.197	0.804	0.404	0.633	0.811667	0.498686
ACTC1	1.01	0.936	0.76	0.902	1.865	0.541	0.792	1.005	1.332	0.905	1.07333	0.564161
GAPDH	1.008	1	1.009	1.00567	1.003	1	1.002	1.004	1	1.014	1.00383	0.629964
NPC
Relative gene expression	FTO-TT			Mean	FTO-A						Mean	P value
PAX6	1	0.867	0.909	0.925333	2.058	3.538	2.568	2.275	5.269	1.243	2.82517	0.0588917
NESTIN	1	1.596	1.435	1.34367	2.621	4.896	1.662	1.321	1.325	2.413	2.373	0.247728
TUJ1	1	1.201	0.782	0.994333	4.836	4.616	1.326	1.592	3.271	2.871	3.08533	0.049634
FOXG1	1	0.732	0.645	0.792333	7.861	8.939	5.135	4.387	5.247	4.637	6.03433	0.0023946
MAP2	1	0.825	0.767	0.864	3.861	2.613	1.745	1.717	2.085	1.119	2.19	0.0535344
GAPDH	1	1.001	1.003	1.00133	1.01	1.003	1.001	1.001	1.014	1.009	1.00633	0.172943
LPC
Relative gene expression	FTO-TT			Mean	FTO-A						Mean	P value
TBX3	1	1.269	1.753	1.34067	0.812	1.564	0.523	1.228	0.989	1.183	1.04983	0.299394
HNF4A	1.008	0.843	0.918	0.923	1.421	2.476	1.636	2.278	0.451	0.966	1.538	0.2238
ALBUMIN	1.003	1.805	2.134	1.64733	0.058	0.317	0.177	0.836	0.356	1.817	0.5935	0.0514122
GAPDH	1.013	1.01	1.006	1.00967	1	1.013	1.007	1.012	1.005	1.007	1.00733	0.481558
APC
Relative gene expression	FTO-TT			Mean	FTO-H1-2			Mean	P value
CEBPA	0.952	1.048	1.011	1.00367	26.324	23.076	24.042	24.4807	1.68202e-05
FABP4	1.028	0.972	1.023	1.00767	39.381	42.502	42.533	41.472	2.66406e-06
PREF1	1.073	0.927	1.001	1.00033	109.227	135.409	134.224	126.287	0.000125427
PPARG	0.92	1.08	1.022	1.00733	8.757	9.066	9.242	9.02167	7.20327e-07
PLIN1	1.107	0.893	0.927	0.975667	2.526	1.982	2.344	2.284	0.00164278
PDGFRA	1.005	0.995	0.978	0.992667	3.68	3.88	3.24	3.6	0.000160667
GAPDH	1.028	0.972	1.002	1.00067	1.007	0.993	0.963	0.987667	0.564815

## Sheet: Figure S4
Figure S4a
Myotube
Relative gene expression	FTO-TT			Mean	FTO-A						Mean	P value
TNNI1 (type 1)	1	1.31339	1.11407	1.14248	3.11616	3.05384	4.75981	4.66461	3.55034	3.47934	3.77068	0.000683433
TNNT1 (type 1)	1	1.14554	0.833177	0.992907	3.30106	4.95158	4.11542	6.17314	5.90255	8.85383	5.5496	0.0057747
MYH7 (type 1)	1	2.42541	1.782	1.7358	6.26394	7.51672	4.31075	5.1729	6.73393	8.08071	6.34649	0.00127524
TNNI2 (type 2)	1	1.73432	0.645	1.12644	5.27939	6.33527	6.00165	7.20198	6.42994	7.71593	6.49403	2.76057e-05
TNNT3 (type 2)	1	1.77225	2.04014	1.60413	5.93327	7.71325	5.7889	7.52557	7.15054	9.29571	7.23454	0.000202832
MYH8 (type 2/fetal)	1	2.97423	1.003	1.65908	6.47187	6.14828	7.63844	7.25652	6.68401	6.34981	6.75816	3.53971e-05
Figure S4b
Myotube(protocol C)
Relative gene expression	FTO-TT			Mean	FTO-A						Mean	P value
PAX3	1.001	1.057	0.946	1.00133	2.898	2.106	3.735	2.809	2.136	4.311	2.99917	0.00666333
PAX7	1	1.102	0.908	1.00333	6.352	15.117	11.481	6.681	11.197	5.564	9.39867	0.00754743
MYF5	1.014	1.133	0.883	1.01	15.258	21.7	20.34	10.398	15.723	15.502	16.4868	0.000371684
MYOD1	1.004	0.973	1.028	1.00167	7.086	8.846	10.402	7.727	5.918	6.729	7.78467	0.000207737
MYOG	1	1.014	0.986	1	6	9.286	10.977	7.413	5.56	4.035	7.21183	0.00482313
ACTA1	1.003	0.949	1.053	1.00167	11.551	16.45	15.556	10.303	8.574	7.873	11.7178	0.00153245
MYHC	1.011	1.106	0.904	1.007	6.774	10.339	11.388	6.212	8	6.468	8.19683	0.000891177
NCAM1	1.002	1.025	0.976	1.001	1.741	1.986	2.655	1.098	1.558	1.93	1.828	0.0315736
ACTB	1.006	1	1	1.002	0.904	0.936	0.923	0.92	0.911	0.993	0.931167	0.00793326
Figure S4c

[truncated: 3 more sheets: Figure S6, Figure S7, Figure S8]
